# Supplementary material for: Socializing One Health: an innovative strategy to investigate social and behavioral risks of emerging viral threats
Source: One Health Outlook. 2021 May 14;3:11. doi: 10.1186/s42522-021-00036-9 (PMC8122533; doi:10.1186/s42522-021-00036-9)
Supplement: Supplementary file 1 — Additional file 1. Human questionnaire administered by 24 countries as part of the human surveillance scope. [file 42522_2021_36_MOESM1_ESM.zip]

Archive with 48 entries (47 files):
- Socializing One Health Surveys/
- __MACOSX/._Socializing One Health Surveys
- Socializing One Health Surveys/DwellingsR1.pdf
- __MACOSX/Socializing One Health Surveys/._DwellingsR1.pdf
- Socializing One Health Surveys/MarketValueChainR1.pdf
- __MACOSX/Socializing One Health Surveys/._MarketValueChainR1.pdf
- Socializing One Health Surveys/CropProductionR1.pdf
- __MACOSX/Socializing One Health Surveys/._CropProductionR1.pdf
- Socializing One Health Surveys/ZoosSanctuariesR1.pdf
- __MACOSX/Socializing One Health Surveys/._ZoosSanctuariesR1.pdf
- Socializing One Health Surveys/.DS_Store
- __MACOSX/Socializing One Health Surveys/._.DS_Store
- Socializing One Health Surveys/AnimalProductionR1.pdf
- __MACOSX/Socializing One Health Surveys/._AnimalProductionR1.pdf
- Socializing One Health Surveys/HumanHealthProfessionalR1.pdf
- __MACOSX/Socializing One Health Surveys/._HumanHealthProfessionalR1.pdf
- Socializing One Health Surveys/HumanExtractiveIndustryR1.pdf
- __MACOSX/Socializing One Health Surveys/._HumanExtractiveIndustryR1.pdf
- Socializing One Health Surveys/HumanZoosSanctuariesR1.pdf
- __MACOSX/Socializing One Health Surveys/._HumanZoosSanctuariesR1.pdf
- Socializing One Health Surveys/MainSiteandEventCharacterizationFormR1.pdf
- __MACOSX/Socializing One Health Surveys/._MainSiteandEventCharacterizationFormR1.pdf
- Socializing One Health Surveys/HumanAnimalProductionR1.pdf
- __MACOSX/Socializing One Health Surveys/._HumanAnimalProductionR1.pdf
- Socializing One Health Surveys/NaturalAreasR1.pdf
- __MACOSX/Socializing One Health Surveys/._NaturalAreasR1.pdf
- Socializing One Health Surveys/HumanWildlifeRestaurantR1.pdf
- __MACOSX/Socializing One Health Surveys/._HumanWildlifeRestaurantR1.pdf
- Socializing One Health Surveys/HumanIllnessR1.pdf
- __MACOSX/Socializing One Health Surveys/._HumanIllnessR1.pdf
- Socializing One Health Surveys/HumanHunterR1.pdf
- __MACOSX/Socializing One Health Surveys/._HumanHunterR1.pdf
- Socializing One Health Surveys/HumanTempSettlementR1.pdf
- __MACOSX/Socializing One Health Surveys/._HumanTempSettlementR1.pdf
- Socializing One Health Surveys/HumanMarketValueChainR1.pdf
- __MACOSX/Socializing One Health Surveys/._HumanMarketValueChainR1.pdf
- Socializing One Health Surveys/WildlifeRestaurantR1.pdf
- __MACOSX/Socializing One Health Surveys/._WildlifeRestaurantR1.pdf
- Socializing One Health Surveys/HumanSpecimenR1.pdf
- __MACOSX/Socializing One Health Surveys/._HumanSpecimenR1.pdf
- Socializing One Health Surveys/HumanTourismR1.pdf
- __MACOSX/Socializing One Health Surveys/._HumanTourismR1.pdf
- Socializing One Health Surveys/HumanQuestionnaireR1.pdf
- __MACOSX/Socializing One Health Surveys/._HumanQuestionnaireR1.pdf
- Socializing One Health Surveys/ExtractIndustryR1.pdf
- __MACOSX/Socializing One Health Surveys/._ExtractIndustryR1.pdf
- Socializing One Health Surveys/HumanCropProductionR1.pdf
- __MACOSX/Socializing One Health Surveys/._HumanCropProductionR1.pdf
